# Supplementary material for: Post-radiation sarcoma: A study by the Eastern Asian Musculoskeletal Oncology Group
Source: PLoS One. 2018 Oct 17;13(10):e0204927. doi: 10.1371/journal.pone.0204927 (PMC6192585; doi:10.1371/journal.pone.0204927)
Supplement: S1 Table — (XLS) [file pone.0204927.s001.xls]

## Sheet: Patients
		Information on post-radioation sarcoma						Op information		Primary cancer				Information on prognosis of sarcoma
Age code 60	Gender(M/F)	Location	Volume	Histologic diagnosis	Subtype	Grade	Initial metastasis	Surgery	Margin	primary lesion	previous RT dose	Time from RT(month)	previous CTx(cycle/regimen)	Local recurrence	LR free survival	Distant metastasis	DM free survival(month)	Oncologic results	F/U(month)
46	F	Pelvis	7 7 8.5	Osteosarcoma		high	no	no surgery (carbon-ion radiotherapy)		Plasmacytoma		187	none	yes	13	lung, subcutis	13	DOD	25
25	M	Temporal bone	10 6	Osteosarcoma		high	no	no surgery (radiotherapy)		Retinoblastoma	49.4Gy/26fr	287	none	yes	24	yes	28	DOD	29
78	F	Mandible	4 3.7 3.5	Osteosarcoma		high	no	resection	wide	Cancer of the buccal mucosa	30Gy	281	carboplatin	no	25	no	25	CDF	26
74	F	Pelvis	6.4 7.9 8.6	Leiomyosarcoma of bone		high	no	no surgery		Cervical cancer	70Gy	108		no local treatment		no	42	AWD	42
64	F	Pelvis	5.6 4 7.1	Osteosarcoma		high	yes	limb-salvage	wide	Cervical cancer		276		no	8	lung	0	DOD	8
45	M	Tibial meta-diaphysis	4.5 4.3 6.5	Osteosarcoma		high	no	limb-salvage	wide	Langerhans cell histhiocytosis		360	none	no	30	no	30	CDF	30
60	F	Femoral proximal metaphysis	2 3 3	UPS of bone		high	no	limb-salvage	wide	Rectal cancer		204	yes	no	37	no	37	CDF	37
60	M	Pelvis	5 10 20	Osteosarcoma	osteoblastic	high	no	limb-salvage	wide	Prostate cancer			none	no	135	no	135	CDF	135
57	F	Pelvis	10 15 15	Osteosarcoma	conventional	high	no	no surgery		Uterine cancer	50Gy		yes	no local treatment		yes	6	DOD	9
46	F	Pelvis	6 7 17	Osteosarcoma	osteoblastic	high	no	no surgery		Uterine cancer			yes	no local treatment		yes	24	DOD	30
75	M	Plevis	4 8.5 8.5	Osteosarcoma	chondroblastic	high	no	no surgery		Prostate cancer			none	no local treatment		yes	38	DOD	39
63	F	Pelvis	10 7 22	Osteosarcoma	osteoblastic	high	no	limb-salvage	wide	Uterine cancer			none	no	2	no	2	DWOD	2
53	F	Coccyx	6 8 11	Osteosarcoma	fibroblastic	high	no	limb-salvage	wide	Cervical cancer		228	none	yes	11	yes	11	DOD	11
40	F	Tibial proximal metaphysis	6 7 8	Osteosarcoma	fibroblastic	high	yes	limb-salvage	wide	GCT of bone		180	none	no	24	yes	24	AWD	24
72	F	Humerus	4 6 6	Chondrosarcoma		high	yes	amputation	wide	Breast cancer	50Gy/25fr	192	none	no	56	lung	56	DOD	56
47	F	Sterum	4 5 6	Osteosarcoma	chondroblastic	high	no	Resection	wide	Breast cancer		228		no	14	lung	8	DOD	14
76	F	Pelvis	2 3 16	MFH of bone		high	no	no surgery		Cervical cancer		96		no local treatment		lung	4	DOD	6
63	F	Pelvis	9 12 16	Osteosarcoma	osteoblastic	high	no	resection	marginal	Cervical cancer		148		no	7	lugn	2	DOD	7
34	F	Skull	2 4 6	Osteosarcoma	osteoblastic	high	no	no surgery		Glioma		264		no local treatment		yes	33	DOD	33
70	F	Sternum	3 4 4	MFH of bone		high	no	resection	wide	Breast cancer		408		no	35	no	35	CDF	35
57	F	Rib	13.1 13.2 14.8	Osteosarcoma	chondroblastic	high	no	resection	wide	Breast cancer		156		no	1	no	1	DWOD	1
74	M	Mandible	1 1.1 1.3	Osteosarcoma	fibroblastic	high	no	resection	wide	Squamous cell carcinoma	6600cGy	227	none	yes	24	lung	24	NED	28
43	M	Femoral diatal metaphysis	2 2.3 3.7	Osteosarcoma	osteoblastic	high	yes	resection	wide	Liposarcoma		156	none	no	5	no	5	CDF	5
27	F	Ethmoid sinus	4.5 2.5 4	Rhabdomyosarcoma	embryonal	high	no	resection	wide	Retinoblastoma	40Gy/20fr	319	none	no	15	no	15	CDF	19
47	M	Neck	6 6 4	UPS		high	no	resection	wide	Hypopharangeal cancer	72Gy	145	cisplatin + 5-fluorouracil	yes	7	muscle	11	AWD	18
68	F	Addominal wall	5 3.5 1	Angiosarcoma		high	no	resection	wide	Uterine cancer	50.4Gy	121	none	yes	4	Bone, lung, subcutis	4	DOD	8
53	F	Buttock	14.9 12.8 7	Fibrosarcoma, grade 2		high	no	resection	marginal	Uterine cervical cancer		144	none	no	92	no	92	CDF	94
72	F	Chest wall	7 6 3	Fibrosarcoma, grade 3		high	no	resection	wide	Breast cancer	50Gy	46	yes	no	167	no	167	CDF	167
32	M	Chest wall	5.7 4.5 5	Fibrosarcoma, grade 3		high	no	resection	wide	Hemangioendothelioma		383	none	yes	10	yes	24	DOD	25
65	F	Abdominal wall	3 3 1	Angiosarcoma		high	no	resection	intralesional	Uterine cancer	50Gy	75	none	yes	4	skin, lymph node	4	DOD	9
32	M	Nose to ethomoid sinus	1 1 1	UPS		high	no	resection	wide	Retinoblastoma	40Gy/20fr	370	none	no	70	lung	48	NED	71
73	M	Chin	4 3 2.2	UPS		high	no	resection	wide	Tongue carcinoma	40.8Gy/17fr	503	none	no	22	no	22	DWOD	23
42	F	Head	6.5 4.4 5.5	UPS		high	no	resection	wide	lymphoma of bone	12Gy/6fr	321	adriamycin + behenoyl Ara-C + 6-mercaptopurine	no	81	no	81	CDF	81
25	M	Orbital cavity	3.6 2.2 3.5	Rhabdomyosarcoma		high	no	resection	intralesional	Retinoblastoma	46Gy/23fr	295	cisplatin, thiotepa	yes	12	yes	41	DOD	45
63	F	Abdominal wall	11 9 7.5	UPS		high	no	resection	wide	Uterine cervical cancer	30Gy	177	yes	no	52	no	52	DWOD	53
13	M	Accessory sinus	4 3.2 1.8	Pleomorphic sarcoma		high	no	resection	wide	Retinoblastoma	40Gy	160	yes	no	52	no	52	CDF	53
70	M	Back	8 5 8	Myxofibrosarcoma		high	no	resection	intralesional	Esophageal cancer	30Gy	167	yes	yes	5	no	30	NED	32
61	F	Shoulder	6 8 6	Synovial sarcoma		high	yes	amputation	wide	Breast cancer	50Gy/25fr	50	epirubicin, cisplatin, 5- fluorouracil	no	3	lung	3	DOD	3
61	F	Neck	2 4 5	Sarcoma, NOS		high	no	resection	wide	Breast cancer		228	none	yes	7	Lymph node	6	DOD	21
80	F	Pelvis	5 7 8	Sarcoma, NOS		high	yes	no surgery		Cervical cancer		444	none	no local treatment		skin	3	DOD	8
43	F	Buttock	1.3 2.1 2.5	UPS		high	no	resection	wide	Rectal cancer	6300cGy	57	yes	no	13	no	13	CDF	13
56	F	Shoulder	6.5 7.5 10.5	Osteosarcoma	extraskeletal OS	high	no	limb-salvage	wide	Breast cancer		132	yes	yes	18	yes	24	DOD	29
75	F	Chest wall	8.7 3.7 7	Fibrosarcoma		low	no	no surgery		Breast cancer	50Gy/25fr	443	none	no local treatment		stomach	0	DOD	9
DOD die of disease, CDF continuous disease free, AWD alive with disease
